# Supplementary material for: MultiCook: A Tool That Improves Accuracy of HLA Imputation by Combining Probabilities From Multiple Reference Panels and Methods
Source: HLA. 2025 May 6;105(5):e70153. doi: 10.1111/tan.70153 (PMC12054343; doi:10.1111/tan.70153)
Supplement: Supplementary file 6 — Table S1. Minor allele frequencies (MAFs) of HLA‐A, HLA‐B and HLA‐DRB1 alleles in our Korean panel (n = 413) and a general Korean HLA panel (n = 4,128). [file TAN-105-e70153-s006.csv]

Allele	Korean_panel	General_Korean_panel
HLA-A*01:01	0.02421	0.02
HLA-A*02:01	0.1416	0.155
HLA-A*02:03	0.007264	0.0055
HLA-A*02:06	0.09806	0.087
HLA-A*02:07	0.03269	0.034
HLA-A*02:10	0.006053	0.003
HLA-A*03:01	0.01332	0.018
HLA-A*03:02	0.001211	0.0029
HLA-A*11:01	0.109	0.103
HLA-A*11:02	0.002421	0.0023
HLA-A*24:02	0.2312	0.221
HLA-A*24:08	0.001211	9e-04
HLA-A*24:20	0.002421	0.0016
HLA-A*26:01	0.03753	0.038
HLA-A*26:02	0.02058	0.02
HLA-A*26:03	0.003632	0.0086
HLA-A*29:01	0.007264	0.0078
HLA-A*30:01	0.03632	0.032
HLA-A*30:04	0.007264	0.012
HLA-A*31:01	0.046	0.056
HLA-A*31:11	0.001211	1e-04
HLA-A*32:01	0.004843	0.0061
HLA-A*33:03	0.1646	0.161
HLA-B*07:02	0.04237	0.042
HLA-B*07:05	0.007264	0.0074
HLA-B*08:01	0.002421	0.0048
HLA-B*13:01	0.01332	0.021
HLA-B*13:02	0.03995	0.031
HLA-B*14:01	0.006053	0.012
HLA-B*15:01	0.08596	0.085
HLA-B*15:02	0.003632	0.0033
HLA-B*15:07	0.0109	0.011
HLA-B*15:11	0.01695	0.017
HLA-B*15:17	0.001211	7e-04
HLA-B*15:18	0.01574	0.013
HLA-B*15:27	0.002421	0.0027
HLA-B*15:38	0.002421	0.0016
HLA-B*27:04	0.002421	0.0013
HLA-B*27:05	0.02179	0.025
HLA-B*35:01	0.08111	0.048
HLA-B*35:03	0.004843	0.0052
HLA-B*37:01	0.02058	0.015
HLA-B*38:02	0.01211	0.008
HLA-B*39:01	0.007264	0.014
HLA-B*40:01	0.03995	0.045
HLA-B*40:02	0.03753	0.044
HLA-B*40:03	0.006053	0.0055
HLA-B*40:06	0.03269	0.037
HLA-B*44:02	0.01211	0.018
HLA-B*44:03	0.0799	0.088
HLA-B*46:01	0.05811	0.047
HLA-B*47:01	0.001211	0.0022
HLA-B*48:01	0.05206	0.036
HLA-B*51:01	0.08232	0.095
HLA-B*51:02	0.008475	0.0061
HLA-B*51:06	0.001211	1e-04
HLA-B*52:01	0.01453	0.03
HLA-B*54:01	0.04843	0.057
HLA-B*55:01	0.002421	7e-04
HLA-B*55:02	0.008475	0.017
HLA-B*56:01	0.003632	0.0023
HLA-B*56:05	0.001211	2e-04
HLA-B*57:01	0.003632	0.0023
HLA-B*58:01	0.07143	0.061
HLA-B*59:01	0.02663	0.019
HLA-B*67:01	0.006053	0.011
HLA-DRB1*01:01	0.06538	0.065
HLA-DRB1*03:01	0.023	0.022
HLA-DRB1*04:01	0.001211	0.0073
HLA-DRB1*04:03	0.03148	0.03
HLA-DRB1*04:04	0.007264	0.014
HLA-DRB1*04:05	0.08596	0.082
HLA-DRB1*04:06	0.04237	0.049
HLA-DRB1*04:07	0.004843	0.0035
HLA-DRB1*04:08	0.003632	0.0011
HLA-DRB1*04:10	0.0109	0.01
HLA-DRB1*04:51	0.001211	2e-04
HLA-DRB1*07:01	0.07143	0.068
HLA-DRB1*08:02	0.023	0.024
HLA-DRB1*08:03	0.07748	0.079
HLA-DRB1*09:01	0.08475	0.093
HLA-DRB1*10:01	0.01695	0.016
HLA-DRB1*11:01	0.04722	0.047
HLA-DRB1*12:01	0.04964	0.043
HLA-DRB1*12:02	0.03027	0.033
HLA-DRB1*13:01	0.02058	0.02
HLA-DRB1*13:02	0.09564	0.094
HLA-DRB1*14:03	0.0109	0.011
HLA-DRB1*14:05	0.02906	0.028
HLA-DRB1*14:06	0.006053	0.0055
HLA-DRB1*14:07	0.002421	0.0021
HLA-DRB1*15:01	0.08475	0.075
HLA-DRB1*15:02	0.02179	0.031
HLA-DRB1*16:02	0.008475	0.011
